# Supplementary material for: Internalized Nanoceria Modify the Radiation-Sensitivity Profile of MDA MB231 Breast Carcinoma Cells
Source: Biology (Basel). 2021 Nov 8;10(11):1148. doi: 10.3390/biology10111148 (PMC8614948; doi:10.3390/biology10111148)
Supplement: Supplementary file 1 [file biology-10-01148-s001.zip]

Archive with 8 entries (8 files):
- Apoptosis irradiated INTER samples ANOVA.pzfx
- Apoptosis irradiated INTRA samples ANOVA.pzfx
- Apoptosis unirradiated samples ANOVA.pzfx
- Fig. S1.tif
- Fig. S2.jpg
- Fig. S3.jpg
- ROS irradiated samples ANOVA.pzfx
- ROS unirradiated samples ANOVA.pzfx
